# Supplementary material for: Public Interest in Online Information on Recurrent Urinary Tract Infections Is Greatest for Information with the Poorest Publication Quality
Source: Pathogens. 2024 Dec 20;13(12):1125. doi: 10.3390/pathogens13121125 (PMC11679484; doi:10.3390/pathogens13121125)
Supplement: Supplementary file 1 [file pathogens-13-01125-s001.zip]

Archive with 1 entries (1 files):
- pathogens-3258938-supplementary.pdf
